# Supplementary material for: Targeted Whole Genome Sequencing (TWG-Seq) of Cucumber Green Mottle Mosaic Virus Using Tiled Amplicon Multiplex PCR and Nanopore Sequencing
Source: Plants (Basel). 2022 Oct 14;11(20):2716. doi: 10.3390/plants11202716 (PMC9607580; doi:10.3390/plants11202716)
Supplement: Supplementary file 1 [file plants-11-02716-s001.zip]

Archive with 3 entries (3 files):
- Figure S1.jpg
- Figure S2.jpg
- Supplementary Tables.xlsx
