# Supplementary material for: Targeted Whole Genome Sequencing (TWG-Seq) of Cucumber Green Mottle Mosaic Virus Using Tiled Amplicon Multiplex PCR and Nanopore Sequencing
Source: Plants (Basel). 2022 Oct 14;11(20):2716. doi: 10.3390/plants11202716 (PMC9607580; doi:10.3390/plants11202716)
Supplement: Supplementary file 1 [file plants-11-02716-s001.zip › Supplementary Tables.xlsx]

## Sheet: S1
Table S1
CGMMV standard curve data
Dilution	Reporter	Quencher	Cq	Cq mean	Cq SD	Virus copies per 3ul RNA	Virus copies per ul RNA
0.1	FAM	NFQ-MGB	11.9837	11.7658	0.188853	451532960	1.50511e+08
0.1	FAM	NFQ-MGB	11.6643	11.7658	0.188853	451532960	1.50511e+08
0.1	FAM	NFQ-MGB	11.6494	11.7658	0.188853	451532960	1.50511e+08
0.01	FAM	NFQ-MGB	15.2873	15.2656	0.0516464	45153296	1.50511e+07
0.01	FAM	NFQ-MGB	15.3029	15.2656	0.0516464	45153296	1.50511e+07
0.01	FAM	NFQ-MGB	15.2067	15.2656	0.0516464	45153296	1.50511e+07
0.001	FAM	NFQ-MGB	18.9124	18.9537	0.0409218	4.51533e+06	1.50511e+06
0.001	FAM	NFQ-MGB	18.9543	18.9537	0.0409218	4.51533e+06	1.50511e+06
0.001	FAM	NFQ-MGB	18.9943	18.9537	0.0409218	4.51533e+06	1.50511e+06
0.0001	FAM	NFQ-MGB	22.5922	22.5504	0.059038	451533	150511
0.0001	FAM	NFQ-MGB	22.5087	22.5504	0.059038	451533	150511
1e-05	FAM	NFQ-MGB	25.9578	25.9578		45153.3	15051.1
1e-06	FAM	NFQ-MGB	29.7526	29.7291	0.139687	4515.33	1505.11
1e-06	FAM	NFQ-MGB	29.8555	29.7291	0.139687	4515.33	1505.11
1e-06	FAM	NFQ-MGB	29.5791	29.7291	0.139687	4515.33	1505.11
1e-07	FAM	NFQ-MGB	33.2617	33.3405	0.111475	451.533	150.511
1e-07	FAM	NFQ-MGB	33.4194	33.3405	0.111475	451.533	150.511
Dilution	log10(dilution)	Cq mean
0.1	-1	11.7658
0.01	-2	15.2656
0.001	-3	18.9537
0.0001	-4	22.5504
1e-05	-5	25.9578
1e-06	-6	29.7291
1e-07	-7	33.3405
slope	-3.59483
efficiency	89.748
Dilution	log10(dilution)	Cq
0.1	-1	11.9837
0.1	-1	11.6643
0.1	-1	11.6494
0.01	-2	15.2873
0.01	-2	15.3029
0.01	-2	15.2067
0.001	-3	18.9124
0.001	-3	18.9543
0.001	-3	18.9943
0.0001	-4	22.5922
0.0001	-4	22.5087
1e-05	-5	25.9578
1e-06	-6	29.7526
1e-06	-6	29.8555
1e-06	-6	29.5791
1e-07	-7	33.2617
1e-07	-7	33.4194
SUMMARY OUTPUT
Regression Statistics
Multiple R	0.999937
R Square	0.999874
Adjusted R Square	0.999865
Standard Error	0.0864616
Observations	16
ANOVA
	df	SS	MS	F	Significance F
Regression	1	830.468	830.468	111090	1.05665e-28
Residual	14	0.104659	0.00747561
Total	15	830.573
	Coefficients	Standard Error	t Stat	P-value	Lower 95%	Upper 95%	Lower 95.0%	Upper 95.0%
Intercept	8.07016	0.047202	170.971	1.20711e-24	7.96893	8.1714	7.96893	8.1714
-1	-3.60929	0.0108289	-333.302	1.05665e-28	-3.63251	-3.58606	-3.63251	-3.58606

## Sheet: S2
Table S2
RT-qPCR data for plant panel
Sample Name	Reporter	Quencher	Cq	Cq mean	Cq SD	Virus copies per 3ul RNA	Virus copies per ul RNA	Virus copies (per ul) Mean	Virus copies (per ul) SD
Undiluted CGMMV leaf homogenate	FAM	NFG-MGB	10.334	9.48984	1.19385	1.10209e+09	3.67363e+08	7.24859e+08	5.05576e+08
Undiluted CGMMV leaf homogenate	FAM	NFG-MGB
Undiluted CGMMV leaf homogenate	FAM	NFG-MGB	8.64566	9.48984	1.19385	3.24706e+09	1.08235e+09	7.24859e+08	5.05576e+08
0.1	FAM	NFG-MGB	11.2467	11.801	0.480295	6.14536e+08	2.04845e+08	1.48496e+08	4.88143e+07
0.1	FAM	NFG-MGB	12.0627	11.801	0.480295	3.64523e+08	1.21508e+08	1.48496e+08	4.88143e+07
0.1	FAM	NFG-MGB	12.0935	11.801	0.480295	3.57405e+08	1.19135e+08	1.48496e+08	4.88143e+07
0.01	FAM	NFG-MGB	14.6876	15.0307	0.405858	6.79423e+07	2.26474e+07	1.85817e+07	4.56063e+06
0.01	FAM	NFG-MGB	14.9256	15.0307	0.405858	5.83422e+07	1.94474e+07	1.85817e+07	4.56063e+06
0.01	FAM	NFG-MGB	15.4787	15.0307	0.405858	4.09508e+07	1.36503e+07	1.85817e+07	4.56063e+06
0.001	FAM	NFG-MGB	15.888	18.0318	1.86352	3.15139e+07	1.05046e+07	4.40051e+06	5.28813e+06
0.001	FAM	NFG-MGB	19.2637	18.0318	1.86352	3.63261e+06	1.21087e+06	4.40051e+06	5.28813e+06
0.001	FAM	NFG-MGB	18.9438	18.0318	1.86352	4.45802e+06	1.48601e+06	4.40051e+06	5.28813e+06
0.0001	FAM	NFG-MGB	21.866	21.4701	0.776438	686961	228987	322122	174102
0.0001	FAM	NFG-MGB	21.9689	21.4701	0.776438	643192	214397	322122	174102
0.0001	FAM	NFG-MGB	20.5755	21.4701	0.776438	1.56894e+06	522981	322122	174102
1e-05	FAM	NFG-MGB	25.3658	25.6502	0.272536	73143.4	24381.1	20531.7	3610.4
1e-05	FAM	NFG-MGB	25.909	25.6502	0.272536	51662.6	17220.9	20531.7	3610.4
1e-05	FAM	NFG-MGB	25.6758	25.6502	0.272536	59979.2	19993.1	20531.7	3610.4
1e-06	FAM	NFG-MGB	29.0265	29.0499	0.170627	7025.64	2341.88	2316.21	249.771
1e-06	FAM	NFG-MGB	29.231	29.0499	0.170627	6163.79	2054.6	2316.21	249.771
1e-06	FAM	NFG-MGB	28.8921	29.0499	0.170627	7656.47	2552.16	2316.21	249.771
1e-07	FAM	NFG-MGB	33.3266	33.634	0.330078	448.202	149.401	124.531	25.6507
1e-07	FAM	NFG-MGB	33.5924	33.634	0.330078	378.085	126.028	124.531	25.6507
1e-07	FAM	NFG-MGB	33.9829	33.634	0.330078	294.495	98.1649	124.531	25.6507
1e-08	FAM	NFG-MGB	37.8228	37.07	1.06459	25.2216	8.40721	15.2212	9.63642
1e-08	FAM	NFG-MGB	36.3172	37.07	1.06459	66.1055	22.0352	15.2212	9.63642
1e-08	FAM	NFG-MGB	Undetermined
1e-09	FAM	NFG-MGB	Undetermined
1e-09	FAM	NFG-MGB	Undetermined
1e-09	FAM	NFG-MGB	37.9465	37.9465		23.3019	7.76731	7.76731	0
1e-10	FAM	NFG-MGB	38.4033	37.2985	1.55918	17.395	5.79835	16.7455	17.4102
1e-10	FAM	NFG-MGB	37.9772	37.2985	1.55918	22.8492	7.61641	16.7455	17.4102
1e-10	FAM	NFG-MGB	35.515	37.2985	1.55918	110.465	36.8216	16.7455	17.4102
1e-11	FAM	NFG-MGB	37.2388	38.0056	0.792055	36.6522	12.2174	8.12315	3.90536
1e-11	FAM	NFG-MGB	38.8207	38.0056	0.792055	13.3172	4.43905	8.12315	3.90536
1e-11	FAM	NFG-MGB	37.9575	38.0056	0.792055	23.139	7.71299	8.12315	3.90536
Zucchini leaf homogenate	FAM	NFG-MGB	38.0021	36.7631	1.75223	22.4869	7.49563	22.0516	20.5852
Zucchini leaf homogenate	FAM	NFG-MGB	35.5241	36.7631	1.75223	109.822	36.6075	22.0516	20.5852
Zucchini leaf homogenate	FAM	NFG-MGB	Undetermined
NTC	FAM	NFG-MGB	Undetermined
NTC	FAM	NFG-MGB	Undetermined
NTC	FAM	NFG-MGB	Undetermined
PC	FAM	NFG-MGB	27.5818	25.6934	2.87983
PC	FAM	NFG-MGB	22.3788	25.6934	2.87983
PC	FAM	NFG-MGB	27.1197	25.6934	2.87983

## Sheet: S3
Table S3
RT-qPCR data for seed panel
Sample Name	Reporter	Quencher	Cq	Cq mean	Cq SD	Virus copies per 3ul RNA	Virus copies per ul RNA	Virus copies (per ul) Mean	Virus copies (per ul) SD
Undiluted CGMMV leaf homogenate	FAM	NFQ-MGB	7.45932	8.35105	1.2611	6942318592	2.31411e+09	1526567296	1.11375e+09
Undiluted CGMMV leaf homogenate	FAM	NFQ-MGB	9.24278	8.35105	1.2611	2217085184	7.39028e+08	1526567296	1.11375e+09
Single seed	FAM	NFQ-MGB	13.6165	13.8122	0.215716	134925488	4.49752e+07	4.4182e+07	3.66382e+06
Single seed	FAM	NFQ-MGB	13.5349	13.8122	0.215716	142152688	4.73842e+07	4.4182e+07	3.66382e+06
Single seed	FAM	NFQ-MGB	13.7924	13.8122	0.215716	120559600	4.01865e+07	4.4182e+07	3.66382e+06
Single seed	FAM	NFQ-MGB	13.8506	13.8122	0.215716	116145760	3.87153e+07	3.58095e+07	3.05751e+06
Single seed	FAM	NFQ-MGB	14.1183	13.8122	0.215716	97860008	3.262e+07	3.58095e+07	3.05751e+06
Single seed	FAM	NFQ-MGB	13.9602	13.8122	0.215716	108279384	36093128	3.58095e+07	3.05751e+06
10.1-1	FAM	NFQ-MGB	18.8192	18.0843	0.906113	4830330	1610110	3.0163e+06	2.07937e+06
10.1-1	FAM	NFQ-MGB	16.5335	18.0843	0.906113	20858440	6.95281e+06	3.0163e+06	2.07937e+06
10.1-1	FAM	NFQ-MGB	18.1216	18.0843	0.906113	7.54837e+06	2.51612e+06	3.0163e+06	2.07937e+06
10.1-1	FAM	NFQ-MGB	18.6974	18.0843	0.906113	5221682	1.74056e+06	3.0163e+06	2.07937e+06
10.1-1	FAM	NFQ-MGB	18.7873	18.0843	0.906113	4.92998e+06	1.64333e+06	3.0163e+06	2.07937e+06
10.1-1	FAM	NFQ-MGB	17.5469	18.0843	0.906113	10904568	3634856	3.0163e+06	2.07937e+06
10.1-2	FAM	NFQ-MGB	16.5087	16.3286	1.16369	21192690	7064230	9.96582e+06	7.38963e+06
10.1-2	FAM	NFQ-MGB	14.7074	16.3286	1.16369	67119632	2.23732e+07	9.96582e+06	7.38963e+06
10.1-2	FAM	NFQ-MGB	17.7206	16.3286	1.16369	9757288	3.25243e+06	9.96582e+06	7.38963e+06
10.1-2	FAM	NFQ-MGB	15.3247	16.3286	1.16369	45213708	15071236	9.96582e+06	7.38963e+06
10.1-2	FAM	NFQ-MGB	16.3026	16.3286	1.16369	24179856	8059952	9.96582e+06	7.38963e+06
10.1-2	FAM	NFQ-MGB	17.4076	16.3286	1.16369	11921581	3.97386e+06	9.96582e+06	7.38963e+06
100.1-1	FAM	NFQ-MGB	21.2087	20.9404	0.468698	1.0466e+06	348867	429383	121406
100.1-1	FAM	NFQ-MGB	21.6783	20.9404	0.468698	774935	258312	429383	121406
100.1-1	FAM	NFQ-MGB	20.808	20.9404	0.468698	1.35257e+06	450858	429383	121406
100.1-1	FAM	NFQ-MGB	21.0125	20.9404	0.468698	1.18664e+06	395548	429383	121406
100.1-1	FAM	NFQ-MGB	20.3909	20.9404	0.468698	1.76647e+06	588822	429383	121406
100.1-1	FAM	NFQ-MGB	20.5439	20.9404	0.468698	1.60168e+06	533895	429383	121406
100.1-2	FAM	NFQ-MGB	19.4553	19.3088	0.253358	3.21478e+06	1.07159e+06	1.19096e+06	216733
100.1-2	FAM	NFQ-MGB	19.4667	19.3088	0.253358	3.19151e+06	1.06384e+06	1.19096e+06	216733
100.1-2	FAM	NFQ-MGB	18.8034	19.3088	0.253358	4879294	1.62643e+06	1.19096e+06	216733
100.1-2	FAM	NFQ-MGB	19.3286	19.3088	0.253358	3.48633e+06	1.16211e+06	1.19096e+06	216733
100.1-2	FAM	NFQ-MGB	19.3653	19.3088	0.253358	3.40534e+06	1.13511e+06	1.19096e+06	216733
100.1-2	FAM	NFQ-MGB	19.4334	19.3088	0.253358	3.2601e+06	1.0867e+06	1.19096e+06	216733
250.1-1	FAM	NFQ-MGB	21.7628	21.3702	0.560908	734112	244704	331757	116464
250.1-1	FAM	NFQ-MGB	20.8595	21.3702	0.560908	1.30876e+06	436252	331757	116464
250.1-1	FAM	NFQ-MGB	22.0058	21.3702	0.560908	628387	209462	331757	116464
250.1-1	FAM	NFQ-MGB	21.8363	21.3702	0.560908	700419	233473	331757	116464
250.1-1	FAM	NFQ-MGB	21.0419	21.3702	0.560908	1.16457e+06	388191	331757	116464
250.1-1	FAM	NFQ-MGB	20.7152	21.3702	0.560908	1.43538e+06	478459	331757	116464
250.1-2	FAM	NFQ-MGB	19.6093	20.3482	0.458279	2.91305e+06	971016	628026	195273
250.1-2	FAM	NFQ-MGB	20.2523	20.3482	0.458279	1930368	643456	628026	195273
250.1-2	FAM	NFQ-MGB	20.5391	20.3482	0.458279	1606560	535520	628026	195273
250.1-2	FAM	NFQ-MGB	20.6557	20.3482	0.458279	1.4911e+06	497034	628026	195273
250.1-2	FAM	NFQ-MGB	20.9084	20.3482	0.458279	1.26839e+06	422797	628026	195273
250.1-2	FAM	NFQ-MGB	20.1244	20.3482	0.458279	2.09499e+06	698330	628026	195273
500.1-1	FAM	NFQ-MGB	Undetermined	24.3399	0.223072
500.1-1	FAM	NFQ-MGB	24.5315	24.3399	0.223072	124799	41599.6	47417.6	6915.44
500.1-1	FAM	NFQ-MGB	24.4057	24.3399	0.223072	135259	45086.4	47417.6	6915.44
500.1-1	FAM	NFQ-MGB	24.544	24.3399	0.223072	123805	41268.5	47417.6	6915.44
500.1-1	FAM	NFQ-MGB	24.1792	24.3399	0.223072	156358	52119.3	47417.6	6915.44
500.1-1	FAM	NFQ-MGB	24.039	24.3399	0.223072	171042	57014	47417.6	6915.44
500.1-2	FAM	NFQ-MGB	24.1329	24.3729	0.278273	161062	53687.4	46623.8	7676.29
500.1-2	FAM	NFQ-MGB	24.8752	24.3729	0.278273	100154	33384.6	46623.8	7676.29
500.1-2	FAM	NFQ-MGB	24.1135	24.3729	0.278273	163075	54358.3	46623.8	7676.29
500.1-2	FAM	NFQ-MGB	24.3896	24.3729	0.278273	136659	45552.9	46623.8	7676.29
500.1-2	FAM	NFQ-MGB	24.2941	24.3729	0.278273	145276	48425.3	46623.8	7676.29
500.1-2	FAM	NFQ-MGB	24.432	24.3729	0.278273	133003	44334.3	46623.8	7676.29
1000.1-1	FAM	NFQ-MGB	30.5702	30.4488	0.163732	2616.49	872.164	947.143	105.661
1000.1-1	FAM	NFQ-MGB	30.1365	30.4488	0.163732	3453.54	1151.18	947.143	105.661
1000.1-1	FAM	NFQ-MGB	30.4117	30.4488	0.163732	2895.75	965.25	947.143	105.661
1000.1-1	FAM	NFQ-MGB	30.4861	30.4488	0.163732	2761.19	920.397	947.143	105.661
1000.1-1	FAM	NFQ-MGB	30.5647	30.4488	0.163732	2625.63	875.211	947.143	105.661
1000.1-1	FAM	NFQ-MGB	30.5234	30.4488	0.163732	2695.97	898.657	947.143	105.661
1000.1-2	FAM	NFQ-MGB	27.3027	26.9586	0.251305	21179.8	7059.93	8893.71	1409.59
1000.1-2	FAM	NFQ-MGB	26.6597	26.9586	0.251305	31963.7	10654.6	8893.71	1409.59
1000.1-2	FAM	NFQ-MGB	26.7225	26.9586	0.251305	30703.8	10234.6	8893.71	1409.59
1000.1-2	FAM	NFQ-MGB	26.9847	26.9586	0.251305	25960.7	8653.55	8893.71	1409.59
1000.1-2	FAM	NFQ-MGB	26.9032	26.9586	0.251305	27351.6	9117.19	8893.71	1409.59
1000.1-2	FAM	NFQ-MGB	27.1789	26.9586	0.251305	22927.2	7642.41	8893.71	1409.59
NTC	FAM	NFQ-MGB	Undetermined
NTC	FAM	NFQ-MGB	Undetermined
NTC	FAM	NFQ-MGB	Undetermined
PC	FAM	NFQ-MGB	14.3801	14.3801		82761352	2.75871e+07

## Sheet: S4
Table S4
Primers designed for multiplex RT-PCR amplifications of CGMMV
name	pool	seq	size	%gc	tm
CGMMV_600_1_LEFT	1	AAACAACAACAACAACCACAAACAA	25	32	60.02
CGMMV_600_1_RIGHT	1	CCCTACCACTCCCAAAATCATAGG	24	50	60.77
CGMMV_600_2_LEFT	2	GCAGACCTCTTCCAACTTTCCA	22	50	60.67
CGMMV_600_2_RIGHT	2	ACTTGGGTATCAACACCTTGCG	22	50	61.31
CGMMV_600_3_LEFT	1	AGTACTTTGCGCTGAATACCCC	22	50	60.86
CGMMV_600_3_RIGHT	1	CACTCTCTCTCTCGATCTTTGCA	23	47.83	60.12
CGMMV_600_4_LEFT	2	CTGGTTTGACACCTCTAGCGAC	22	54.55	61.11
CGMMV_600_4_RIGHT	2	ATCAAGCGGCTTCGAAAATTGG	22	45.45	60.59
CGMMV_600_5_LEFT	1	GATGACTTTACCTGCCACCTGG	22	54.55	61.12
CGMMV_600_5_RIGHT	1	GGCACTCCGTCAACTAATGTTATG	24	45.83	60.28
CGMMV_600_6_LEFT	2	CTGTCTGTTCCGAGACCAAAGT	22	50	60.4
CGMMV_600_6_RIGHT	2	AATACCGGCCCCTGACACTTT	21	52.38	61.84
CGMMV_600_7_LEFT	1	AGGTGTCCTAGAGATGTCACTAGT	24	45.83	60.1
CGMMV_600_7_RIGHT	1	CGCATGGTTACGGCATCGAA	20	55	61.44
CGMMV_600_8_LEFT	2	ACGGGGTTTTATACAGACATGCA	23	43.48	60.56
CGMMV_600_8_RIGHT	2	ACAATAGTTTGCAAGGCCGGAT	22	45.45	61.07
CGMMV_600_9_LEFT	1	TGCCTGCCTTTGATACTTATATGCA	25	40	61.08
CGMMV_600_9_RIGHT	1	TACTCCAAGCCCTTAGGAAGGT	22	50	60.41
CGMMV_600_10_LEFT	2	ACCTTTATTATCGCAGCGTGTGT	23	43.48	61.18
CGMMV_600_10_RIGHT	2	GCTCTGAGCTTTGACTACACTAAAG	25	44	60.03
CGMMV_600_11_LEFT	1	CGAGAACTCGTTGAAACCTGAGA	23	47.83	60.8
CGMMV_600_11_RIGHT	1	ACAGCCGCTGAAATAGGAACTT	22	45.45	60.47
CGMMV_600_12_LEFT	2	AGAGCTTCTGTAGTCGAGTCTGT	23	47.83	60.81
CGMMV_600_12_RIGHT	2	CTGTAGACGCGTCATCAGTACG	22	54.55	61.02
CGMMV_600_13_LEFT	1	TCCGATCACACCTAGCAAACTT	22	45.45	59.88
CGMMV_600_13_RIGHT	1	GGATTCGAACCCCTTGCAGAAT	22	50	61.13

## Sheet: S5
Table S5
Primer mapping to accessions with the location of primers bases that do not match the target sequence shown.
Region	Accession	1_LEFT	1_RIGHT	2_LEFT	2_RIGHT	3_LEFT	3_RIGHT	4_LEFT	4_RIGHT	5_LEFT	5_RIGHT	6_LEFT	6_RIGHT	7_LEFT	7_RIGHT	8_LEFT	8_RIGHT	9_LEFT	9_RIGHT	10_LEFT	10_RIGHT	11_LEFT	11_RIGHT	12_LEFT	12_RIGHT	13_LEFT	13_RIGHT
Asia	AB015146.1	================C========	===T==========A=========			====C=================					=======================G	=======T==============			==============A=====				========G=============		============G============		========T=============		=T=====C==============
Asia	AB369274.1	================C========	===T====================			====C=================					=================T=====G	=======T==============		==============TG========	==============A=====						============G============	=========G=============	========T=============		=T=====C==============
Asia	AF417242.1	================C=======A				=======T==============			=====G================					===========A============					=====C================		============G============				=T====================
Asia	AF417243.1	================C========				=======T==============
Asia	DQ767631.2	================C========								===============C======		==========C===========									============G========A===
Asia	EF611826.1	================C========A				=======T==============					========G===============										============G============
Asia	EU352259.1	================C========				=======T==============													=====C================		============G============						No 5'-UTR sequence
Asia	FJ654657.1	================C========A									=======================G	====C==T==C===========			==============A=====			=============T===========			============G============	=========G=============		===========A===========	=T=====C==============
Asia	FJ654658.1	================C========				=======T==============															============G============
Asia	FJ654659.1	================C========		==============A=======		=======T==============	======================A														============G==T=========			=========G=============
Asia	FJ848666.1	A===============C========A	====A========A==========	=============A========	====G==============G==	====C======C====T=====	=============G==C==T===	C==============T======	===A==C=====C=========		=====T==G==A=====T=====G	==========C==G==C=====	======G=====T==C==T==	=======================T	========T===========	==G===========A==C=====		=G==============T========	========G=============	==C========C========T==	G===========G============		=================A====	==============C========	==========G==A========	=========A============
Asia	GQ277655.1	No 5'-UTR region			===================G==						=======================G	=======T==============				=====G=================					============G============	=========G=============	========T=============	====================T==	=T=====C==G===========		No 5'-UTR sequence
Asia	HM008919.1	================C=======A				=======T==============			=====G================				==================T==						=====C================		============G============
Asia	HQ692886.1	================C========				=======T==============															============G============
Asia	KC851866.1	================C========		=C====================		=======T==============					=====T==================	==========C===========					==============G=======				============G============
Asia	KC852072.1	================C=======A		=C====================	===================G==	=======T==============		C==============T======	=====G================										=====C================		============G============				=T====================
Asia	KC852073.1	================C========		=C====================		=======T==============	=====T=================					==========C===========					==============G=======				============G============
Asia	KC852074.1	================C=======A		=C====================	====G==============G==	=======T==============			=====G================										=====C================		============G============				=T====================
Asia	KJ658958.1	================C========		=C====================		=======T==============						==========C===========							=====C================		============G============				=T====================
Asia	KJ754195.1	================C========		=C====================		=======T==============						==========C===========					==============G=======				============G============
Asia	KJ754196.1	===========A====C========		=C=G==================		=======T===C==========						==========C===========					==============G=======				============G============
Asia	KJ754197.1	================C========		=C====================		=======T==============						==========C===========					==============G=======				============G============
Asia	KM873783.1	================C========		=C====================		=======T==============						==========C===========					==============G=======				============G============
Asia	KM873784.1	================C========		=C====================		=======T==============			========G=============			==========C===========					==============G=======				============G============
Asia	KM873785.1	================C========		=C====================		=======T==============						==========C===========					==============G=======				============G============	==================T====
Asia	KM873786.1	================C========		=C====================		=======T==============						==========C===========					==============G=======				============G============	==================T====
Asia	KM873787.1	================C========		=C====================		=======T==============			==============A=======			==========C===========					==============G=======				============G============	==================T====
Asia	KM873788.1	================C=======A				=======T==============			=====G================										=====C================	=====T=================	============G============				=T====================
Asia	KM873789.1	================C========		=C====================		=======T==============						==========C===========					==============G=======				============G============
Asia	KP868652.1	A===============C=======A				=======T==============			=====G================										=====C================		============G============	============G==========			=T====================
Asia	KP868653.1	A===============C========		=C====================		=======T==============						==========C===========							=====C================		============G============	============G==========			=T====================
Asia	KP868654.1	A===============C========		=C====================		=======T==============						==========C===========					==============G=======		==============A=======		============G============
Asia	KR232571.1	================C========A				=======T==============					========G===============										============G============
Asia	KT236095.1	================C========		=C====================		=======T==============						==========C===========					==============G=======				============G============
Asia	KU140423.1	================C========				=======T==============							============T========
Asia	KU140424.1	================C========				=======T==============							============T========
Asia	KU140425.1	================C========										=T====================	============T========
Asia	KU140426.1	================C========										=T====================	============T========
Asia	KX443591.1	================C========										=T====================	============T========
Asia	KX443592.1	================C========				=======T==============							============T========
Asia	KX443593.1	================C========										=T====================	============T========
Asia	KX555505.1	================C=======A				=======T==============			=====G================	===============C======									=====C================		============G============				=T====================
Asia	KX883754.1	Insufficent 5'-UTR length		=C====================		=======T==============						==========C===========					==============G=======				============G============
Asia	KX883761.1	Insufficent 5'-UTR length		=C====================		=======T==============					=======================G	==========C===========	A====================				==============G=======				============G============
Asia	KX883788.1	Insufficent 5'-UTR length		=C====================		=======T==============						==========C==G========					==============G=======				============G============
Asia	KX883801.1	================C========		=C====================		=======T==============						==========C===========					==============G=======				============G============
Asia	KX883833.1	Insufficent 5'-UTR length		=C====================		=======T==============			=====G================			==========C===========					==============G=======				============G============
Asia	KY040049.1	================C=======A				=======T==============			=====G================										=====C================		============G============				=T====================		==A=========================
Asia	KY753927.1	================C========		=C====================		=======T==============						==========C===========					==============G=======				============G============
Asia	KY753928.1	================C========		=C====================		=======T==============						==========C===========					==============G=======				============G============
Asia	KY753929.1	================C========		=C====================		=======T==============						==========C===========					==============G=======				============G============
Asia	MH271411.1	================C========A	====A========A==========	=============A========	> 8 mismatches		=============G==C==T===	C==============T======	===A==C=====C=========		===========A============	==========C===========	======G=====T==C==T==			==G===========A==C=====		=G==============T========	==C===A====C==AGG==GG=	==C========C==A========	G===========G============		=================A====	==============C========	=============A========	=========A============
Asia	MH271422.1	================C========	================A=======			=======T==============			A=====================	======T===============			==T===============T==					=======C=================			============G============	=========G=============		==============C========		=========A============
Asia	MH271423.1	================C========A					=============G==C======	C=====================				==========C===========	==================T==						========G=============		G===========G============			==============C========	==========G==A========	=========A============
Asia	MH271424.1	================C========A	====A===================			=======T==============		===============T======				================C=====									============G============
Asia	MH271443.1	================C========		=C====================		=======T==============				==================C===		==========C===========					==============G=======				============G============
Asia	MK933286.1	========A=======C========		=C====================		=======T==============						==========C===========					==============G=======				============G============
Asia	MN654020.1	================C=======A		=C=================C==	===================G==	=======T==============			=====G================										=====C================		============G============				=T====================
Asia	NC_001801.1	================C========				=======T==============													========G=============		============G============
Australia	KY115174.1	================C========										==========C===========									============G========A===
Australia	MH427279.1	================C========										==========C===========									============G========A===
Australia	MW430119.1	================C========										==========C===========									============G========A===						No match to 5'-UTR
Australia	MW430120.1	================C========		=C====================								==========C===========									============G========A===
Australia	MW430121.1	================C========										==========C===========									============G========A===
Australia	MW430122.1	================C========										==========C===========									============G========A===
Australia	MW430123.1	================C========									=================T======	==========C===========									============G========A===
Australia	MW430124.1	================C========										==========C===========									============G========A===	====A==================
Australia	MW430125.1	================C========										==========C===========									============G========A===
Europe	GQ411361.1	A===============C========A	====A========A==========	=============A========	====G==============G==	====C======C==========	=============G==C==T===	C==============T======	===A==C=====C=========		=====T==G==A=====T=====G	==========C==G==C=====	======G=====T==C==T==	=======================T	========T===========	==G===========A==C=====		=G===========T==T========	========G=============	==C========C===========	G===========G============		=================A====	==============C========	==========G==A========	=========A============
Europe	GQ495274.1	A===============C========A	====A========A==========	=============A========	====G==============G==	====C======C====T=====	=============G==C==T===	C==============T======	===A==CG====C=========		=====T==G==A=====T=====G	==========C==G==C=====	======G=====T==C==T==	=======================T	========T===========	==G===========A==C=====		=G==============T========	========G=============	==C========C========T==	G===========G============		==A==============A====	==============C========	==========G==A========	=========A============
Europe	GQ495275.1	A===============C========A	====A========A==========	=============A========	====G==============G==	====C======C====T=====	=============G==C==T===	C==============T======	===A==CG====C=========		=====T==G==A=====T=====G	==========C==G==C=====	======G=====T==C==T==	=======================T	========T===========	==G===========A==C=====		=G==============T========	========G=============	==C========C========T==	G===========G============		==A==============A====	==============C========	==========G==A========	=========A============
Europe	KY910828.1	================C========A	====A===================	=C===========A========	====G==============G==	====C======C====T==C==	=======T=====G==C==T===	C=====================	===A==C=====C=========		=====T==G==A=====T=====G	====C=====C==G==C=====	======G=====T==C==T==		========T===========	==G===========A==C=====	=============A========	=G==============T========	========G=============	===========C===========	G===========G============	==========T============	=C===============A====	==============C========	==========G==A========	=========AC===========
Europe	KY910829.1	================C========A	====A===================	=============A========	====G==============G==	===========C====T=====	================C==T===	C=====================	A==A==C=====C=========		==C==T==G==A=====T=====G	====C=====C==G==C=====	======G=====T==C==T==		=====G==T===========	==G===========A==C=====	===========C==========	=G===========T==T========	========G=============	==C========C===========	G===========G============		=================A====	==============C=====T==	==========G==A========	=========A============
Europe	MH271413.1	================C========A	====A========A==========	=============A========	====G==============G==	====C======C==========	=============G==C==T===	C==============T======	===A==C=====C=========		=====T==G==A=====T=====G	==========C==G==C=====	======G=====T==C==T==	=======================T	========T===========	==G===========A==C=====		=G===========T==T========	========G=============	==C========C===========	G===========G============		=================A====	==============C========	==========G==A========	=========A============
Europe	MH271414.1	================C========A	====A========A==========	=============A========	====G==============G==	====C======C==========	=============G==C==T===	C==============T======	===A==C=====C=========		=====T==G==A=====T=====G	==========C==G==C=====	======G=====T==C==T==	=======================T	========T===========	==G===========A==C=====		=G===========T==T========	========G=============	==C========C===========	G===========G============		=================A====	==============C========	==========G==A========	=========A============
Europe	MH271415.1	================C========A	====A========A==========	=============A========	====G==============G==	====C======C==========	=============G==C==T===	C==============T======	===A==C=====C=========		=====T==G==A=====T=====G	==========C==G==C=====	======G=====T==C==T==	=======================T	========T===========	==G===========A==C=====		=G===========T==T========	========G=============	==C========C===========	G===========G============		=================A====	==============C========	==========G==A========	=========A============
Europe	MH271416.1	================C========A	====A========A==========	=============A========	====G==============G==	====C======C==========	=============G==C==T===	C==============T======	===A==C=====C=========		=====T==G==A=====T=====G	==========C==G==C=====	======G=====T==C==T==	=======================T	========T===========	==G===========A==C=====		=G===========T==T========	========G=============	==C========C===========	G===========G============		=================A====	==============C========	==========G==A========	=========A============
Europe	MH271417.1	================C========A	====A========A==========	=============A========	====G==============G==	====C======C==========	=============G==C==T===	C==============T======	===A==C=====C=========		=====T==G==A=====T=====G	==========C==G==C=====	======G=====T==C==T==	=======================T	========T===========	==G===========A==C=====		=G===========T==T========	========G=============	==C========C===========	G===========G============		=================A====	==============C========	==========G==A========	=========A============
Europe	MH271418.1	================C========A	====A========A==========	=============A========	====G==============G==	====C======C==========	=============G==C==T===	C==============T======	===A==C=====C=========		=====T==G==A=====T=====G	==========C==G==C=====	======G=====T==C==T==	=======================T	========T===========	==G===========A==C=====		=G===========T==T========	========G=============	==C========C===========	G===========G============		=================A====	==============C========	==========G==A========	=========A============
Europe	MH271419.1	================C========										==========C===========									============G========A===	C======================
Europe	MH271420.1	================C========										==========C===========									============G========A===
Europe	MH271421.1	================C========										==========C===========									============G========A===
Europe	MH271425.1	================C========A	=============A==========	=============A========	====G=====C========G==	====C======C==========	=============G==C==T===	C==============T======	===A==C=====C=========		=====T==G==A=====T=====G	==========C==G==C=====	======G=====T==C==T==	=======================T	=====G==T========G==	==G===========A==C=====		=G===========T==T========	========G=============	==C========C===========	G===========G============		=================A====	==============C========	==========G==A========	=========A============
Europe	MH271426.1	================C========A	====A==A=====A==========	=============A========	====G==============G==	====C======C====T=====	=============G==C==T===	C==============T======	===A==C=====C=========		=====T==G==A=====T=====G	==========C==G==C=====	======G=====T==C==T==	=======================T	========T===========	==G===========A==C=====	==============G=======	=G==============T========	========G=============	==C========C===========	G===========G========A===		=================A====	==============C========	==========G==A========	=========A============
Europe	MH271427.1	================C========A	=C==A========A==========	=============A========	====G==============G==	====C======C====T=====	=============G==C==T===	C==============T======	===A==C=====C=========		=====T==G==A=====T=====G	=T========C==G==C=====	======G=====T==C==T==	=================C=====T	========T===========	==G===========A==C=====		=G===========T==T========	========G=============	==C========C===========	G===========G============		=================A====	==============C========	==========G==A========	=========A============
Europe	MH271428.1	================C========A	=============A==========	=============A========	====G=====C========G==	====C======C==========	=============G==C==T===	C==============T======	===A==C=====C=========		=====T==G==A=====T=====G	==========C==G==C=====	======G=====T==C==T==	=======================T	=====G==T========G==	==G===========A==C=====		=G===========T==T========	========G=============	==C========C===========	G===========G============		==========A======A====	==============C========	==========G==A========	=========A============
Europe	MH271429.1	================C========A	====A==A=====A==========	=============A========	====G==============G==	====C======C====T=====	=============G==C==T===	C==============T======	===A==C=====C=========		=====T==G==A=====T=====G	==========C==G==C=====	======G=====T==C==T==	=======================T	========T===========	==G========T==A==C=====	==============G=======	=G==============T========	========G=============	==C========C===========	G===========G============		=================A====	==============C========	==========G==A========	=========A============
Europe	MH271430.1	================C========A	====A==A=====A==========	=============A========	====G==============G==	====C======C====T=====	=============G==C==T===	C==============T======	===A==C=====C=========		=====T==G==A=====T=====G	==========C==G==C=====	======G=====T==C==T==	=======================T	========T===========	==G========T==A==C=====	==============G=======	=G==============T========	========G=============	==C========C===========	G===========G============		=================A====	==============C========	==========G==A========	=========A============
Europe	MH271431.1	================C========A	=============A==========	=============A========	====G==============G==	====C======C==========	=============G==C==T===	C==============T======	===A==C=====C=========		=====T==G==A=====T=====G	==========C==G==C=====	======G=====T==C==T==	=======================T	========T===========	==G===========A==C=====		=G===========T==T========	========G=============	==C========C===========	G===========G============		=================A====	==============C========	==========G==A========	=========A============
Europe	MH271432.1	================C========										====C=====C===========					==============G=======				============G=====A==A===
Europe	MH271433.1	================C========										====C=====C===========					==============G=======				============G=====A==A===
Europe	MH271434.1	================C========										==========C===========						===================T=====	==C===================		============G========A===	=========G=============
Europe	MH271435.1	================C========										==========C===========									============G========A===			=====T=================
Europe	MH271436.1	================C========A		=C===========A========	====G==============G==	====C======C==========	=============G==C======	C=====================	===A==C=====C=========		==C==T==G==A=====T=====G	==========C==G========	======G=====T==C==T==		========T===========	==G===========A==C=====		=G==============T========	========G=============	==C========C===========	G===========G============		=====C===========A====	==============C=====T==	==========G==A========	=========A============
Europe	MH271437.1	================C========A	====A==A=====A==========	=============A========	====G==============G==	====C======C====T=====	=============G==C==T===	C==============T======	===A==C=====C=========		=====T==G==A=====T=====G	==========C==G==C=====	======G=====T==C==T==	=======================T	========T===========	==G===========A==C=====	==============G=======	=G==============T========	========G=====A=======	==C========C===========	G===========G============		=================A====	==============C========	==========G==A========	=========A============
Europe	MH271438.1	================C========A		=C===========A========	====G==============G==	====C======C====T=====	=============G==C======	C=====================	===A==C=====C==A======		==C==T==G==A=====T=====G	==========C==G========	======G=====T==C==T==		========T===========	==G===========A==C=====	===========C==========	=G==============T========	========G=============	==C========C==A========	G===========G============		=================A====	==============C=====T==	==========G==A========	=========A============
Europe	MH271439.1	================C========A	====A===================	=============A=====C==	====G===========C==G==	=G==C==T==GC=======C==	=============G==CT=T===	C===========C=========	===A==C=====C==A======		=====T=====A====AT==T==G	==========C==G==C=====	======G=====T==C==T==	==============T==C======	=====G==T===========	==G===========A========	==A===================	=============T==T==T=====	========G==C==A=======	==C==T=====C========T==	G===========G============		=================A====	==============C========	==========G==A========	=========A===========T
Europe	MT701721.1	================C========A	====A===================	=============A========	====G==============G==	===========C====T=====	================C==T===	C=====================	A==A==C=====C=========		==C==T==G==A=====T=====G	====C=====C==G==C=====	======G=====T==C==T==		=====G==T===========	==G===========A==C=====	===========C==========	=G===========T==T========	========G=============	==C========C===========	G===========G============		=================A====	==============C=====T==	==========G==A========	=========A============
Europe	MW848531.1	================C========								=======T==============		==========C===========	======G==============								============G========A===
Europe	MZ405635.1	================C========A	====A===================	=C===========A========	====G==============G==	====C======C====T==C==	=======T=====G==C==T===	C=====================	===A==C=====C=========		=====T==G==A=====T=====G	====C=====C==G==C=====	======G=====T==C==T==		========T===========	==G===========A==C=====	=============A========	=G==============T========	========G=============	===========C===========	G===========G============	==========T============	=C===============A====	==============C========	==========G==A========	=========AC===========
Middle East	KF155229.1	================C========										==========C===========				==============A========					============G========A===
Middle East	KF155230.1				===================G==							==========C===========				==============A========					============G========A===
Middle East	KF155231.1				====G===========C=====		=============G==CT=T===		===A========C=========		========G==A====AT==T==G	=============G==C=====	============T=====T==		=====G==T===========	==G===========A========					============G========A===				==========G==A========	=========A=====C======
Middle East	KF155232.1	================C========			====G=================							==========C===========	===============C==T==								============G========A===
Middle East	MH271412.1	================C========A										==========C===========									============G========A===
Middle East	MH271440.1	================C========A		=C===========A========	====G==============G==	====C======C====T=====	=============G==C======	C=====================	===A==C=====C==A======		==C==T==G==A=====T=====G	==========C==G========	======G=====T==C==T==		========T===========	==G===========A==C=====	===========C==========	=G==============T========	========G=============	==C========C==A========	G===========G============		=================A====	==============C=====T==	==========G==A========	=========A============
Middle East	OL584377.1	================C=========A	====A===================	=C===========A========	================C==G==	=G==C==T==GC=======C==	=============G==CT=T===	============C==T=G===C	===A========C=========		=====T=====A====AT==T==G	=============G==C=====	============T=====T==	=================C======	=====G==T===========	==G===========A========	==A==========A======A=	=============T===========	========G=====A=====G=	==C==T=====C==A========	G===========G=====A======	============G==========	===========A==========	==============C========	==========G==A========	=========A=====C======
North America	KP772568.1	================C========										==========C===========									============G========A===	===G===================
North America	MF510463.1	================C========	=======A================	===================C==	===================G==						=======================G	====C==T==C===========							========G=============		============G=====A======	=========G========T====	========T=============		=T=====C==============
North America	MF510464.1	================C========	=======A================	===================C==	===================G==						=======================G	====C==T==C===========							========G=============		============G=====A======	=========G========T====	========T=============		=T=====C==============
North America	MF510465.1	================C========	=======A================	===================C==	===================G==						=======================G	====C==T==C===========							========G=============		============G=====A======	=========G========T====	========T=============		=T=====C==============
North America	MF510466.1	================C========	=======A================	===================C==	===================G==						=======================G	====C==T==C===========							========G=============		============G=====A======	=========G========T====	========T=============		=T=====C==============		===================A========
North America	MF510467.1	================C========	=======A================	===================C==	===================G==						=======================G	====C==T==C===========							========G=============		======A=====G=====A======	=========G========T====	========T=============		=T=====C==============
North America	MF510468.1	================C========	=======A================	===================C==	===================G==						=======================G	====C==T==C===========							========G=============	==============A========	============G=====A======	=========G========T====	========T=============		=T=====C==============
North America	MF510469.1	================C========	=======A================	===================C==	===================G==						=======================G	====C==T==C===========							========G=============	==============A========	============G=====A======	=========G========T====	========T=============		=T=====C==============
North America	MH271407.1	================C=========A	====A===================	=============A====T===	================C==G==	=G==C==T==GC==========	=============G==CT=T===	============C=========	===A==C=====C=========		=====T=====A====AT==T==G	==========C==G==C=====	======G=====T==C==T==	==============T==C======	=====G==T===========	==G====================	==A===================	=============T==T========	========G==C==A=======		G===========G============		=================A====	==============C========	==========G==A========	=========A===========T
North America	MH271408.1	================C========										==========C===========									============G========A===
North America	MH271409.1	================C========A			====G==============G==	====C=================						==========C===========							====================G=		G===========G========A===					=========A============
North America	MH271410.1	================C========										==========C===========									============G========A===
North America	MH271441.1	================C========									===========A============	==========C===========				=====G=================					============G========A===
North America	MH271442.1	================C========										==========C===========									============G========A===
North America	MH271444.1	================C=======A		=======T==============	====G==============G==	====C=================						==========C===========									G===========G========A===					=========A========A===
North America	MH426842.1	================C========	=======A================	===================C==	===================G==						=======================G	====C==T==C===========							========G=============		============G=====A======	=========G========T====	========T=============		=T=====C==============
North America	MT184941.1	================C========										==========C===========									============G========A===
North America	MT184942.1	================C========			====G==============G==	====C=================						==========C===========	============T========								G===========G========A===					=========A============
North America	MT184943.1	================C========			====G==============G==	====C=================						==========C===========	============T========								G===========G========A===					=========A============
North America	MT184944.1	================C========			====G==============G==	====C=================						==========C===========	============T========								G===========G========A===					=========A============
North America	MZ272454.1	===============CC========										==========C===========							========G=============		============G========A===
North America	MZ272455.1	================C========										==========C===========									============G========A===
North America	MZ272456.1	================C========										==========C===========									============G========A===
North America	MZ272457.1	================C========	==C================A====			====C=================						==========C===========									============G========A===
North America	MZ272458.1	================C========	==C================A====			====C=================						==========C===========									============G========A===
North America	MZ272459.1	================C=====CA=			====G==============G==	====C=================						==========C===========							====================G=		G===========G========A===					=========A============
North America	MZ272460.1	===============CC========				====C=================						==========C===========									============G========A===
North America	MZ272461.1	================C=====CA=				====C=================						==========C===========									G===========G========A===
North America	MZ272462.1	================C========				====C=================						==========C===========									G===========G========A===
North America	MZ272463.1	===============CC========										==========C===========									============G========A===
											0.306569
		0.343066

## Sheet: S6
Table S6
Plant panel replicate data for Tiled amplicon MinION sequencing.
Reads used - Quality filtered and trimmed reads;
Mapped reads - Reads mapped to plant CGMMV trimmed contig;
Data (Gb) - data retrieved for each sample
Sample	Replicate	Reads used	Mapped reads	% of reference bases covered	Average read depth	Data (Mb)
Undiluted CGMMV leaf homogenate	1	99428	99178	100	4445.07	146.801
Undiluted CGMMV leaf homogenate	2	122743	122499	100	4581.66	194.184
Undiluted CGMMV leaf homogenate	3	137776	137533	100	4872.38	202.277
0.1	1	399785	399576	100	5390.33	257.57
0.1	2	472890	472630	100	5417.24	305.434
0.1	3	411559	411308	100	5429.99	268.269
0.01	1	243803	243612	100	5248.36	162.501
0.01	2	372154	371945	100	5394.33	241.942
0.01	3	241966	241800	100	5348.97	158.094
0.001	1	121632	121482	100	4359.1	82.9604
0.001	2	300867	300681	100	5217.77	195.125
0.001	3	108743	108586	100	3718.05	72.1364
0.0001	1	173024	172733	100	4428.78	115.172
0.0001	2	223789	223623	100	4275.68	146.326
0.0001	3	264289	264084	100	4198.96	168.266
1e-05	1	78718	78530	100	2962.12	52.6223
1e-05	2	59849	59744	100	3115.25	40.5785
1e-05	3	116999	116818	100	3802.41	76.8978
1e-06	1	44037	43774	100	2010.78	30.0824
1e-06	2	66622	66369	100	2546.55	45.5105
1e-06	3	71029	70756	100	2195.95	47.5496
1e-07	1	16565	16017	100	1516.16	14.0444
1e-07	2	9743	9470	100	896.94	8.59334
1e-07	3	3075	2812	100	265.004	3.08853
1e-08	1	9852	9526	100	899.858	8.583
1e-08	2	9882	9761	100	922.31	11.9884
1e-08	3	36607	36240	100	1473.28	8.4687
1e-09	1	13064	12543	100	1185.54	11.4521
1e-09	2	12487	11921	100	1125.38	8.56057
1e-09	3	9825	9212	100	870.379	11.3845
1e-10	1	29404	29210	100	1522.04	20.6163
1e-10	2	9718	9317	100	879.443	28.0481
1e-10	3	13193	12725	100	1202.14	8.52598
1e-11	1	6568	6376	100	604.634	5.6909
1e-11	2	40092	39902	100	2406.21	8.56438
1e-11	3	9658	9205	100	869.134	8.33546
Zucchini leaf homogenate	1	107	0	0	0	0.194708
Zucchini leaf homogenate	2	4316	0	0	0	8.13254
Zucchini leaf homogenate	3	172	0	0	0	2.22635
Non-template control PCR	1	7	0	0	0	0.013873

## Sheet: S7
Table S7
Seed panel replicate data for Tiled amplicon MinION sequencing.
Reads used - Quality filtered and trimmed reads;
Mapped reads - Reads mapped to plant CGMMV trimmed contig;
Data (Gb) - data retrieved for each sample
Sample	Replicate	Reads used	Mapped reads	% of reference bases covered	Average read depth	Mb
Undiluted CGMMV leaf homogenate.1	1	27737	27731	100	2548.75	23.9987
Undiluted CGMMV leaf homogenate.2	2	88430	88414	100	4906.38	56.0857
Undiluted CGMMV leaf homogenate.3	3	30345	30337	100	2795.34	21.231
SS1.1	1	63081	63011	100	3723.11	37.715
SS1.2	2	47773	47745	100	4205.6	29.6898
SS1.3	3	73901	73874	100	4921.67	45.4138
SS2.1	1	42682	42670	100	3651.2	26.0887
SS2.2	2	16	16	84.63	1.5189	0.012324
SS2.3	3	35316	35303	100	3239.11	21.1211
1.10.S1.1	1	30715	30706	100	2808.71	18.3264
1.10.S1.2	2	40009	39998	100	3433.24	24.2323
1.10.S1.3	3	34012	34000	100	2845.24	20.3505
1.10.S2.1	1	107501	107465	100	4639.92	64.8142
1.10.S2.2	2	61068	61042	100	3885.87	37.2937
1.10.S2.3	3	35256	35249	100	2985.38	21.1613
1.100.S1.1	1	25775	25765	100	2365.82	15.5181
1.100.S1.2	2	44501	44472	100	3166.56	26.5754
1.100.S1.3	3	36234	36212	100	3009.3	21.7711
1.100.S2.1	1	42493	42484	100	2901.88	25.5868
1.100.S2.2	2	48574	48558	100	2681.17	29.4033
1.100.S2.3	3	35856	35844	100	2334	21.6975
1.250.S1.1	1	30810	30800	100	2673.69	18.6694
1.250.S1.2	2	37901	37888	100	2841.95	22.8785
1.250.S1.3	3	40099	40079	100	3096.62	24.6827
1.250.S2.1	1	41130	41118	100	2920.31	24.4853
1.250.S2.2	2	46498	46481	100	3162.53	27.9232
1.250.S2.3	3	63541	63531	100	3590.39	38.7465
1.500.S1.1	1	401	401	100	36.5481	0.248286
1.500.S1.2	2	16213	16204	100	1488.05	9.73491
1.500.S1.3	3	35472	35449	100	2389.28	21.4798
1.500.S2.1	1	50246	50229	100	2626.97	29.8476
1.500.S2.2	2	71958	71938	100	2842.41	43.1472
1.500.S2.3	3	30312	30301	100	2226.65	18.2532
1.1000.S1.1	1	15	13	56.99	1.16481	0.017842
1.1000.S1.2	2	17232	17228	96.47	1583.32	10.2354
1.1000.S1.3	3	19309	19290	100	1554.99	11.4902
1.1000.S2.1	1	39452	39442	98.86	1775.47	23.3437
1.1000.S2.2	2	32404	32395	88.22	1740.68	19.6477
1.1000.S2.3	3	48052	48036	97.95	2577.74	28.8713
PCR - NTC	1	10941	11	48.35	1.00768	4.72795

## Sheet: S8
Table S8
Plant panel replicate data for metagenomic NovaSeq sequencing.
Reads used - Quality filtered and trimmed reads;
Mapped reads - Reads mapped to plant CGMMV trimmed contig;
Data (Gb) - data retrieved for each sample
Sample	Replicate	Reads used	Mapped reads	% of reference bases covered	Average read depth	Data (Gb)
Undiluted CGMMV leaf homogenate	1	8774336	815180	100	7533.42	2.05
Undiluted CGMMV leaf homogenate	2	7711774	680196	100	7541.4	1.949
Undiluted CGMMV leaf homogenate	3	7360243	620395	100	7529.67	1.833
0.1	1	10258565	30489	100	737.472	2.617
0.1	2	7676087	18841	100	452.912	1.944
0.1	3	7760638	22908	100	565.725	1.802
0.01	1	10964856	3005	100	73.405	2.713
0.01	2	10918626	2679	100	65.026	2.722
0.01	3	6	1	1.72	0.0172495	0
0.001	1	10013142	189	94.29	4.47373	2.7
0.001	2	11426192	202	98.35	4.98902	2.879
0.001	3	9893382	164	93.38	4.08938	2.504
0.0001	1	10544339	11	20.42	0.238357	2.698
0.0001	2	9790586	16	21.81	0.316293	2.572
0.0001	3	10303775	18	33.93	0.417124	2.54
1e-05	1	12059501	0			3.071
1e-05	2	8703215	0			2.272
1e-05	3	8700419	1	1.22	0.0122315	2.278
1e-06	1	7749900	0			1.985
1e-06	2	20192035	1	2.37	0.0236788	5.213
1e-06	3	8777450	0			2.188
1e-07	1	24556253	0			5.718
1e-07	2	10175216	0			2.617
1e-07	3	11168843	0			2.897
1e-08	1	10803817	3	6.62	0.0655481	2.713
1e-08	2	12001490	0			2.967
1e-08	3	7337531	0			1.79
1e-09	1	2440450	0			0.51
1e-09	2	8771646	0			2.204
1e-09	3	12042337	0			3.057
1e-10	1	15153556	0			3.905
1e-10	2	14361593	0			3.559
1e-10	3	14097447	0			3.497
1e-11	1	8836895	0			2.19
1e-11	2	15104103	0			3.754
1e-11	3	10538734	0			2.692
Zucchini leaf homogenate	1	10699014	1	2.37	0.0236788	2.668
Zucchini leaf homogenate	2	12	0			0

## Sheet: S9
Table S9
Seed panel replicate data for metagenomic NovaSeq sequencing.
Reads used - Quality filtered and trimmed reads;
Mapped reads - Reads mapped to plant CGMMV trimmed contig;
Data (Gb) - data retrieved for each sample
Sample	Replicate	Reads used	Mapped reads	% of reference bases covered	Average read depth	Data (Gb)
Undiluted CGMMV leaf homogenate.1	1	3080033	2934086	100	7820.48	1.652
Undiluted CGMMV leaf homogenate.2	2	2588448	2464189	100	7818.5	1.385
Undiluted CGMMV leaf homogenate.3	3	2864444	2718293	100	7822.05	1.526
SS1.1	1	6504158	27325	100	1101.48	3.342
SS1.2	2	7756698	32876	100	1340.73	4
SS1.3	3	5497885	24495	100	1003.54	2.836
SS2.1	1	3597188	15548	100	629.515	1.855
SS2.2	2	4168132	18877	100	751.897	2.144
SS2.3	3	7135729	30674	100	1237.08	3.67
1.10.S1.1	1	5843058	8497	100	352.52	3.098
1.10.S1.2	2	6565101	4376	100	179.448	3.495
1.10.S1.3	3	3285158	1946	100	79.8125	1.747
1.10.S2.1	1	7053681	1612	99.81	62.2144	3.71
1.10.S2.2	2	6712560	996	100	34.5868	3.482
1.10.S2.3	3	12812252	1807	100	74.7769	6.93
1.100.S1.1	1	9978364	819	99.28	32.234	5.148
1.100.S1.2	2	8795925	660	100	26.6252	4.538
1.100.S1.3	3	8531561	574	99.5	22.95	4.406
1.100.S2.1	1	7724397	228	99.09	8.90434	3.997
1.100.S2.2	2	6933661	125	98.1	4.78673	3.593
1.100.S2.3	3	4222083	72	86.03	2.89917	2.195
1.250.S1.1	1	4859002	240	98.45	9.46966	2.506
1.250.S1.2	2	6165099	296	99.84	11.5245	3.167
1.250.S1.3	3	5707086	359	100	13.9119	2.934
1.250.S2.1	1	2066100	80	88.73	3.09174	1.067
1.250.S2.2	2	8199849	367	100	15.2159	4.22
1.250.S2.3	3	4273692	181	98.42	7.008	2.203
1.500.S1.1	1	3368745	9	30.11	0.357535	1.737
1.500.S1.2	2	2318089	16	46.45	0.690607	1.197
1.500.S1.3	3	6638663	26	58.98	1.13611	3.414
1.500.S2.1	1	2736904	30	56.36	1.15023	1.412
1.500.S2.2	2	4394642	16	50.24	0.622707	2.261
1.500.S2.3	3	5763604	38	75	1.57958	2.97
1.1000.S1.1	1	2360690	3	11.32	0.140819	1.22
1.1000.S1.2	2	6072515	6	25.83	0.289948	3.126
1.1000.S1.3	3	4060730	3	12.78	0.127803	2.089
1.1000.S2.1	1	1726302	0	0	0	0.898
1.1000.S2.2	2	1735726	0	0	0	0.903
1.1000.S2.3	3	2729793	1	1.62	0.0161518	1.409
NC1.01	1	3584332	0	0	0	1.843
NC1.02	2	2909946	0	0	0	1.505
NC1.03	3	10524137	0	0	0	2.605
NC2.01	1	5059985	0	0	0	1.553
NC2.02	2	3018780	0	0	0	5.404
NC2.03	3	4733362	0	0	0	2.441

## Sheet: S10
Table S10
Accessions used for online primer design using Primal Scheme
Accession	Description	Sequence Length	collection_date	country	host	isolate
KF155229.1	Cucumber green mottle mosaic virus isolate TY, complete genome	6424	2008	Israel	cucumber	TY
KF155230.1	Cucumber green mottle mosaic virus isolate Rd, complete genome	6424	2007	Israel	watermelon	Rd
KF155232.1	Cucumber green mottle mosaic virus isolate Ah, complete genome	6424	2011	Israel	cucumber	Ah
KP772568.1	Cucumber green mottle mosaic virus isolate ABCA13-01, complete genome	6423	2013-04-22	Canada	Cucumis sativus	ABCA13-01
KU140423.1	Cucumber green mottle mosaic virus isolate OM-1, complete genome	6423	2014	South Korea: Sangju-Gun, Gyeongsangbuk-do	Cucumis melo var. makuwa	OM-1
KU140424.1	Cucumber green mottle mosaic virus isolate OM-2, complete genome	6424	2014	South Korea: Sangju-Gun, Gyeongsangbuk-do	Cucumis melo var. makuwa	OM-2
KU140425.1	Cucumber green mottle mosaic virus isolate WM-1, complete genome	6424	2014	South Korea: Chilgok-Gun, Gyeongsangbuk-do	Citrullus lanatus	WM-1
KU140426.1	Cucumber green mottle mosaic virus isolate WM-2, complete genome	6424	2014	South Korea: Chilgok-Gun, Gyeongsangbuk-do	Citrullus lanatus	WM-2
KX443591.1	Cucumber green mottle mosaic virus isolate CGMMV-Mpj, complete genome	6424		Korea	melon	CGMMV-Mpj
KX443592.1	Cucumber green mottle mosaic virus isolate CGMMV-OMpj, complete genome	6423		Korea	oriental melon	CGMMV-OMpj
KX443593.1	Cucumber green mottle mosaic virus isolate CGMMV-Wpj, complete genome	6424		Korea	watermelon	CGMMV-Wpj
KY115174.1	Cucumber green mottle mosaic virus isolate WA-1, complete genome	6423	2016-07-01	Australia: Western Australia	cucumber	WA-1
MH427279.1	Cucumber green mottle mosaic virus isolate CGMMV-NT nonstructural polyprotein, RNA-dependent RNA polymerase, movement protein, and coat protein genes, complete cds	6408	2014-06-01	Australia: Northern Territory	Apis mellifera	CGMMV-NT
NC_001801.1	Cucumber green mottle mosaic virus, complete genome	6424
